# Supplementary material for: Characterising antibody avidity in individuals of varied Mycobacterium tuberculosis infection status using surface plasmon resonance
Source: PLoS One. 2018 Oct 12;13(10):e0205102. doi: 10.1371/journal.pone.0205102 (PMC6185725; doi:10.1371/journal.pone.0205102)
Supplement: S1 File — (XLSX) [file pone.0205102.s007.xlsx]

## Sheet: Sheet2
Labno	HIV serostatus	Socioeconomic status	TB infection state	Anti-Ag85A antibody titre	Anti-Ag85A antibody avidity index	Anti-Ag85A antibody response unit (RU)	Anti-Ag85A antibody dissociation rate [kd (s-1)]			Key
90	POS		active TB			68.3	0.000953			TB	tuberculosis
91	NEG		active TB			510	0.000577			POS	positive
92	NEG		active TB	155.638	0.382993					NEG	negative
93	NEG		active TB	377.555	0.321056	455	0.000905			LTBI	latent TB infection
94	POS		active TB	62.6201	0.349361					APTB	active pulmonary tuberculosis
95	NEG		active TB	98.0668	0.071299	293	0.00077
97	POS	Low	active TB			215	0.000936
98	POS	Medium	uninfected			504	0.000612
99	NEG	Medium	uninfected			154	0.000973
102	NEG	Medium	active TB	398.8	0.249224
103	POS	Low	active TB	52.8589	0.092262
105	NEG	Medium	uninfected	84.0091	0.083431	237	0.000825
113	POS	Low	uninfected			175	0.00125
116	NEG	Low	active TB			256	0.000715
119	NEG	Medium	active TB	113.401	0.353729
120	NEG	Medium	ltbi			163	0.00106
124	NEG	Low	ltbi			210	0.00122
128	NEG	Low	uninfected			280	0.000735
132	NEG	Medium	ltbi	28.5639	0.020199
135	NEG	Low	ltbi			262	0.000802
136	NEG	Low	uninfected			188	0.00131
137	NEG	Low	uninfected			225	0.000866
138	NEG	Low	uninfected			176	0.000891
142	NEG	Low	active TB	214.854	0.561133
145	NEG	Medium	active TB	65.693	0.151106
148	NEG	Medium	uninfected			234	0.000812
157	NEG	Low	active TB			289	0.000718
159	NEG	Low	ltbi			221	0.000816
160	NEG	Medium	active TB	284.352	0.378188
163	NEG	Medium	active TB	56.034	0.529606
176	NEG	Low	active TB	254.213	0.333701
179	NEG	Low	active TB	104.781	0.088271
187	NEG	Medium	active TB	49.7698	0.430969
193	POS	Low	active TB	48.3746	0.164678
201	POS	Low	active TB	115.076	0.292645
204	POS	Low	active TB	58.7634	0.040667
206	POS	Medium	active TB	223.741	0.069234
207	NEG	Medium	ltbi	211.063	0.300301
208	POS	Medium	active TB	183.965	0.3906	193	0.00132
209	NEG	Medium	ltbi			149	0.001
214	POS	Medium	active TB	111.957	0.498852
218	POS	Medium	active TB			252	0.000797
224	NEG	Medium	uninfected			260	0.000755
227	POS		active TB			169	0.00136
235	NEG	Medium	uninfected	71.184	0.186945
238	POS	Low	active TB	59.2601	0.029181
243	POS	Low	active TB	147.734	0.076694	434	0.000657
247	NEG	Low	ltbi			295	0.000931
250	NEG	Low	ltbi	36.2914	0.059811
251	NEG	Medium	uninfected			353	0.000786
254	NEG	Low	active TB			472	0.000966
256	NEG	Medium	active TB	96.7059	0.354769	186	0.00116
258	NEG	Low	active TB	142.863	0.630052	217	0.000845
263	NEG	Medium	active TB			173	0.000873
265	POS	Low	active TB	37.0015	0.063243	293	0.000738
267	NEG	Medium	active TB	280.951	1.0571	280	0.000747
268	NEG	Medium	ltbi			204	0.000795
269	NEG	Low	active TB	183.272	0.269775
271	NEG	Low	ltbi	97.6415	0.177811
272	NEG	Low	active TB	197.655	0.270571	217	0.00119
273	NEG	Low	ltbi	78.5793	0.063013
274	NEG	Low	uninfected	136.001	0.056539
277	POS	Low	active TB	67.1581	0.217167
285	NEG	Medium	active TB			799	0.000629
290	NEG	Medium	active TB	119.645	0.617235
293	NEG	Medium	ltbi	50.8659	0.293651
294	POS	Low	active TB	49.1242	0.07556	272	0.000918
295	NEG	Low	uninfected	93.2157	0.208187
296	NEG	Low	uninfected	103.08	0.05934
302	NEG	Low	uninfected	92.0499	0.47282
303	NEG	Low	active TB	99.0652	0.181545	333	0.00069
306	POS	Low	active TB	93.3643	0.118128
309	POS	Medium	active TB	82.831	0.229199
310	NEG	Medium	ltbi			163	0.00148
318	NEG	Low	active TB	82.1024	0.293767
325	NEG	Low	active TB	186.826	0.07449
327	NEG	Low	active TB	49.2952		565	0.00055
331	POS	Low	active TB			173	0.00142
333	NEG	Low	active TB	198.728	0.392624
336	NEG	Low	active TB			329	0.000639
337	NEG	Low	ltbi			180	0.000811
338	NEG	Medium	active TB			420	0.000724
342	NEG	Low	active TB	84.4047	0.068082	183	0.00133
348	NEG		active TB	89.3553	0.270288
349	POS	Low	active TB	130.206	0.086147
364	NEG	Medium	uninfected			143	0.00109
368	NEG	Medium	uninfected	96.9213	0.123801
376	NEG	Medium	ltbi			209	0.000855
378	NEG	Low	active TB	144.587	0.314161
379	NEG	Low	uninfected			169	0.00127
383	NEG	Low	active TB	190.254	0.080483
390	NEG	Low	active TB	61.0237	0.104624
399	NEG	Low	uninfected			238	0.000745
401	NEG	Low	active TB	97.626	0.130298	196	0.000923
405	NEG	Medium	active TB	133.829	0.416144
407	POS	Low	active TB	26.1919	0.118514
408	NEG	Low	ltbi	80.9844	0.105297	280	0.000828
409	NEG	Low	ltbi			357	0.000805
415	NEG	Low	active TB	537.829	0.341836	204	0.0012
420	NEG	Low	active TB	176.639	0.321143
426	NEG	Medium	ltbi			444	0.00072
427	NEG	Medium	ltbi	115.738	0.127392
428	NEG	Low	active TB	47.7861	0.153419
430	NEG	Low	ltbi	85.9622		268	0.000933
432	NEG	Medium	active TB	180.553	0.4918	367	0.000639
436	POS	Medium	active TB	96.2289		158	0.000843
438	POS	Low	active TB			395	0.000748
440	POS	Low	active TB	51.3734	0.16547	241	0.000747
445	NEG	Low	active TB			354	0.00069
446	NEG	Low	ltbi			155	0.000886
447	NEG	Low	ltbi			206	0.000928
448	NEG	Low	active TB	95.9412	0.331804	181	0.00119
449	NEG	Low	ltbi			245	0.00091
450	NEG	Low	active TB			363	0.00065
452	POS	Low	active TB			243	0.000736
454	POS	Medium	active TB			261	0.000701
455	NEG	Medium	uninfected			201	0.00126
459	NEG	Medium	active TB	331.965	0.400021	378	0.000928
460	NEG	Medium	ltbi	167.372	0.298355	352	0.000964
462	NEG	Low	ltbi	29.3067	0.191212
463	NEG	Low	uninfected			120	0.00135
477	NEG	Low	ltbi	111.688	0.067171
479	NEG	Medium	active TB	70.4971		410	0.000544
480	NEG	Medium	ltbi			426	0.000737
481	NEG	Low	active TB	148.673	0.373192	234	0.000799
494	NEG	Medium	ltbi			324	0.000833
495	NEG	Medium	ltbi			243	0.000878
497	NEG	Medium	ltbi			246	0.000784
500	NEG	Medium	uninfected			156	0.00143
502	POS	Medium	ltbi			249	0.000863
504	NEG	Medium	uninfected	72.6504	0.10226
505	NEG	Medium	uninfected			160	0.00136
506	NEG	Medium	ltbi			155	0.000874
507	NEG	Medium	uninfected			183	0.000903
509	NEG	Medium	uninfected			310	0.000706
512	NEG	Medium	uninfected			171	0.00129
513	NEG	Medium	ltbi			178	0.000852
517	NEG	Medium	uninfected	30.6417	0.058578	175	0.000895
520	NEG	Medium	uninfected			301	0.000776
										Key
